# Supplementary material for: Combined Activity of the Redox-Modulating Compound Setanaxib (GKT137831) with Cytotoxic Agents in the Killing of Acute Myeloid Leukemia Cells
Source: Antioxidants (Basel). 2022 Mar 8;11(3):513. doi: 10.3390/antiox11030513 (PMC8944474; doi:10.3390/antiox11030513)
Supplement: Supplementary file 1 [file antioxidants-11-00513-s001.zip]

Archive with 1 entries (1 files):
- antioxidants-1562760-supplementary.pdf
